# Supplementary material for: Pseudorabies virus infection increases the permeability of the mammalian respiratory barrier to facilitate Pasteurella multocida infection
Source: mSphere. 2024 Jul 23;9(8):e00297-24. doi: 10.1128/msphere.00297-24 (PMC11351098; doi:10.1128/msphere.00297-24)
Supplement: Table S2 — GO functions of significantly downregulated DEGs in PRV-infected NPTr cells compared to the control cells. [file msphere.00297-24-s0002.xlsx]

## Sheet: mock_vs_smx_down.go.significant
Additional file 2. Gene Ontology (GO) functions of significantly downregulated differentially expressed genes (DEGs) in PRV-infected NPTr cells compared to the control cells.
ID	Description	GO_Class	GeneRatio	BgRatio	pvalue	padj	Count	geneID
GO:0007156	homophilic cell adhesion via plasma membrane adhesion molecules	BP	41/1898	94/15793	1.5e-14	6.66e-12	41	CDH1/FAT4/LOC110260610/LOC110259513/CELSR2/LOC100736974/LOC110259139/CDH16/LOC100621701/FAT2/LOC110259512/LOC100739498/CDH5/LOC100515772/PCDHB6/LOC110259516/LOC100516665/LOC100514515/LOC100624174/CLSTN2/LOC106504267/LOC110259515/LOC100738826/LOC106509585/LOC100521779/LOC100621803/PCDH7/LOC100621895/LOC106509588/LOC110255294/LOC102160218/LOC100737316/PCDHA11/LOC110259668/LOC100516485/LOC110259670/…
GO:0007155	cell adhesion	BP	53/1898	199/15793	1.24e-08	2.76e-06	53	CDH1/JUP/TLN1/ITGB8/PKP3/CTNNA1/TLN2/NECTIN2/FAT4/LOC110260610/NRCAM/LOC110259513/CELSR2/LOC100736974/LOC110259139/CTNNAL1/CDH16/LOC100621701/ITGA11/FAT2/LOC110259512/LOC100739498/CDH5/TOR1A/LOC100515772/MXRA8/PCDHB6/LOC110259516/LOC100516665/LOC100514515/LOC100624174/LOC106504267/LOC110259515/LOC100738826/ITGA7/LOC106509585/LOC100521779/LOC100621803/PCDH7/LOC100621895/LOC106509588/LOC110255294/L…
GO:0005886	plasma membrane	CC	45/1898	159/15793	2.13e-08	3.16e-06	45	CDH1/ENPP6/FAT4/LOC110260610/NRCAM/LOC110259513/CELSR2/LOC100736974/LOC110259139/CDH16/LOC100621701/FAT2/LOC110259512/LOC100739498/CDH5/LOC100515772/PCDHB6/LOC110259516/LOC100516665/LOC100514515/LOC100624174/LOC106504267/LOC110259515/LOC100738826/LOC106509585/LOC100521779/LOC100621803/LOC100515171/PCDH7/LOC100621895/LOC106509588/SLC34A1/LOC110255294/SLC51B/LOC102160218/LOC100737316/PCDHA11/LOC110…
GO:0006506	GPI anchor biosynthetic process	BP	9/1898	20/15793	0.000248623	0.0276593	9	PIGC/PIGV/TMEM246/PIGM/PIGH/PIGF/PIGX/MPPE1/PIGW
GO:0000226	microtubule cytoskeleton organization	BP	10/1898	25/15793	0.000362585	0.0322701	10	MAP7D1/AURKA/CDK5RAP2/MAP1B/CUL9/MAP1S/GAS2L3/CUL7/MAP1A/MAP10
