# Supplementary material for: Pseudorabies virus infection increases the permeability of the mammalian respiratory barrier to facilitate Pasteurella multocida infection
Source: mSphere. 2024 Jul 23;9(8):e00297-24. doi: 10.1128/msphere.00297-24 (PMC11351098; doi:10.1128/msphere.00297-24)
Supplement: Table S3 — KEGG functions of significantly upregulated DEGs in PRV-infected NPTr cells compared to the control cells. [file msphere.00297-24-s0003.xlsx]

## Sheet: mock_vs_smx_up.kegg.enrichment
Additional file 3. KEGG functions of significantly upregulated differentially expressed genes (DEGs) in PRV-infected NPTr cells compared to the control cells.
ID	Description	GeneRatio	BgRatio	pvalue	padj	Count	geneID
map04066	HIF-1 signaling pathway	21/1175	105/8084	0.0763074	0.32463	21	FLT1/SERPINE1/VEGFA/AKT3/PFKFB3/PRKCG/GAPDH/PRKCA/LDHB/CDKN1A/RPS6/HK3/IL6/HK1/HK2/EDN1/NOS2/EGF/IFNG/CAMK2B/EPO
map04657	IL-17 signaling pathway	22/1175	86/8084	0.00479312	0.10937	22	FOS/FOSB/MAPK8/HSP90AB1/MUC5B/FOSL1/CXCL2/IL6/MMP13/PTGS2/MAPK10/LOC100525396/CSF3/IL17F/MUC5AC/CCL20/CXCL8/TNF/IFNG/IL25/CXCL10/IL17A
map04010	MAPK signaling pathway	62/1175	284/8084	0.000490077	0.0175728	62	DUSP4/FLNC/FOS/GADD45B/GADD45G/HSPA6/RASA2/TGFB1/TGFB2/TGFBR2/RASA1/DUSP5/FLT1/MAP4K4/IRAK1/ATF4/MECOM/RAC2/HSP70.2/MAPKAPK2/MAPK8/VEGFA/AKT3/PRKCG/EREG/PRKCA/MAPK8IP1/RAC1/FLNA/MAP3K4/RRAS/MAX/GADD45A/MAP3K8/MAPK10/CACNA1S/FGF8/FGF6/CACNA2D3/IL1A/DUSP2/EGF/PDGFRB/HSPA1L/TNF/PAK1/PTPN5/VEGFC/IGF2/RASGRP2/CACNG7/FGF7/NTRK2/CACNA1E/CACNA1I/CACNA1B/NTRK1/RASGRF2/CACNA1H/CACNG3/FGF9/KDR
map04064	NF-kappa B signaling pathway	20/1175	106/8084	0.129491	0.416695	20	GADD45B/GADD45G/IRAK1/CSNK2B/ICAM1/CXCL2/GADD45A/PTGS2/LOC100525396/LAT/TNFSF13B/LTA/CCL4/CXCL8/TNF/BLNK/CARD11/TNFSF11/BTK/EDAR
map04115	p53 signaling pathway	17/1175	73/8084	0.0301479	0.199135	17	CCND1/GADD45B/GADD45G/LOC100624226/LOC100737977/PERP/SERPINB5/SERPINE1/IGFBP3/GORAB/BID/MDM4/CDKN1A/CHEK1/CCNG1/GADD45A/ADGRB1
map04350	TGF-beta signaling pathway	21/1175	94/8084	0.0268013	0.189054	21	TGFB1/TGFB2/TGFBR2/GREM1/ID2/SMAD5/SMAD2/RHOA/E2F5/THSD4/AMH/CHRD/HAMP/AMHR2/TNF/NODAL/BMP8A/BMP8B/IFNG/BAMBI/BMP7
map04668	TNF signaling pathway	24/1175	108/8084	0.020021	0.15704	24	CREB5/FOS/LIF/ATF4/MAPK8/AKT3/TNFRSF1B/CREB1/ICAM1/CXCL2/IL6/SOCS3/MAP3K8/PTGS2/MAPK10/CASP10/EDN1/LOC100525396/LTA/CCL20/TNF/VEGFC/MMP14/CXCL10
map04370	VEGF signaling pathway	9/1175	55/8084	0.406209	0.733514	9	RAC2/MAPKAPK2/VEGFA/AKT3/PRKCG/PRKCA/RAC1/PTGS2/KDR
